# Supplementary material for: Differences in the Behavioral Parameters of Young Zebu and Composite Bulls Kept on Non-Forested or in Integrated Crop–Livestock–Forestry Systems
Source: Animals (Basel). 2024 Mar 19;14(6):944. doi: 10.3390/ani14060944 (PMC10967639; doi:10.3390/ani14060944)
Supplement: Supplementary file 1 [file animals-14-00944-s001.zip]

Archive with 1 entries (1 files):
- animals-2831162-supplementary.pdf
